# Supplementary material for: Acetic acid positively modulates proline metabolism for mitigating PEG-mediated drought stress in Maize and Arabidopsis
Source: Front Plant Sci. 2023 Jul 19;14:1167238. doi: 10.3389/fpls.2023.1167238 (PMC10394635; doi:10.3389/fpls.2023.1167238)
Supplement: Supplementary Figure 2 — Dose-specific effect of acetic acid on Arabidopsis seed germination and proline content. (A, B) Germination percentage calculated (A) and the level of proline content (B) from the 3 days old germinated seedlings after plating them into MS medium containing (A) or treating 48 h with (B) different concentration of acetic acid. Data represent mean ± SE of three individual replicates (n=3) with 100 individual seeds for germination percentage and six individual replicates (n=6) for proline content, and different alphabetical letters indicate significant variations among the treatments following Tukey’s Post-Hoc HSD test (P<0.05). [file DataSheet_1.zip]

Archive with 2 entries (2 files):
- Data Sheet 1 (3).docx
- __MACOSX/._Data Sheet 1 (3).docx
